# Supplementary material for: Risk of New-Onset Dementia in Patients with Chronic Kidney Disease on Statin Users: A Population-Based Cohort Study
Source: Biomedicines. 2023 Apr 2;11(4):1073. doi: 10.3390/biomedicines11041073 (PMC10135687; doi:10.3390/biomedicines11041073)
Supplement: Supplementary file 1 [file biomedicines-11-01073-s001.zip]

Archive with 1 entries (1 files):
- biomedicines-2253286-supplementary.pdf
